# Supplementary material for: Evaluating the construct validity and test-retest reliability of the Orthotic Patient-Reported Outcomes–Mobility (OPRO-M) short forms in lower limb orthosis users
Source: PLoS One. 2025 Aug 19;20(8):e0330334. doi: 10.1371/journal.pone.0330334 (PMC12364370; doi:10.1371/journal.pone.0330334)
Supplement: S2 File — (XLSX) [file pone.0330334.s002.xlsx]

## Sheet: Data Dictionary
Variable name	Units	Description	Abbreviations
ID		Study identification number
AGE	years	Age
SEX		Sex
RACE		Race	AI/AN: American Indian or Alaskan Native AA: African American NH/PI: Native Hawaiian or Pacific Islander
ETHNICITY		Ethnicity
EMPLOYMENT		Employment status
HEALTH CONDITION		Health condition that currently affects leg(s)	CMT: Charcot-Marie-Tooth disease SCI: Spinal cord injury Stroke: post-stroke TBI: traumatic brain injury MD: muscular dystrophy SRNI: Surgery-related nerve injury NTOLC: Non-traumatic orthopedic limb condition PN/FD: Peripheral neuropathy or foot drop NTSC: Non-traumatic spinal condition LL: Lower limb Multiple: Multiple health conditions MS: multiple sclerosis Polio: Post-polio syndrome NMD: Neu…
MOBILITY LEVEL		Clinician-rated mobility level (0-5)	Home ambulator: One who may not be able to enter or leave the home independently; has difficulty with curbs, stairs, and uneven terrain; and may need assistance or use of a wheelchair to perform activities around the home Limited community ambulator: One who can enter and leave the home independently; can ascend and descend curbs independently; can manage stairs to some degree; and may need assis…
PARESIS TYPE		Spasticity type derived from participants' responses to the following two questions: 1. It is difficult to move my foot up (sometimes referred to as “foot drop”) and/or down because the muscles that move my ankles are weak [if "No," participant is assigned "No paresis," if "Yes," continue to next question]; 2. My foot stays pointed down because my ankle muscles are tight (sometimes referred to as…
ORTHOSIS TYPE		Laterality and type of lower limb orthosis	Unil: Unilateral Bil: Bilateral AFO: Ankle-foot orthosis KAFO: Knee-ankle-foot orthosis
TIME BETWEEN TEST & RETEST	days	Days between the first and second surveys
OPRO-M 20 SF T1	T-Score	Mean of 50, SD of 10	OPRO-M: Orthotic Patient-Reported Outcomes – Mobility 20 SF: 20-item Short Form T1: Time 1
OPRO-M 20 SF T2	T-Score	Mean of 50, SD of 10	OPRO-M: Orthotic Patient-Reported Outcomes – Mobility 20 SF: 20-item Short Form T2: Time 2
OPRO-M 12 SF T1	T-Score	Mean of 50, SD of 10	OPRO-M: Orthotic Patient-Reported Outcomes – Mobility 20 SF: 12-item Short Form T1: Time 1
OPRO-M 12 SF T2	T-Score	Mean of 50, SD of 10	OPRO-M: Orthotic Patient-Reported Outcomes – Mobility 20 SF: 12-item Short Form T2: Time 2
OPUS-LEFS T1	Rasch score	0-100	OPUS-LEFS: Orthotic and Prosthetic Users' Survey – Lower Extremity Functional Status T1: Time 1
OPUS-LEFS T2	Rasch score	0-100	OPUS-LEFS: Orthotic and Prosthetic Users' Survey – Lower Extremity Functional Status T2: Time 2
LEFS T1	Total score	0-80	LEFS: Lower Extremity Functional Scale T1: Time 1
LEFS T2	Total score	0-80	LEFS: Lower Extremity Functional Scale T2: Time 2
PROMIS-PF 20 SF T1	T-Score	Mean of 50, SD of 10	Patient-Reported Outcomes Measurement Information System – Physical Function 20 SF: 20-item Short Form T1: Time 1
PROMIS-PF 20 SF T2	T-Score	Mean of 50, SD of 10	Patient-Reported Outcomes Measurement Information System – Physical Function 20 SF: 20-item Short Form T2: Time 2
PROMIS-PF 10 SF T1	T-Score	Mean of 50, SD of 10	Patient-Reported Outcomes Measurement Information System – Physical Function 10 SF: 10-item Short Form T1: Time 1
PROMIS-PF 10 SF T2	T-Score	Mean of 50, SD of 10	Patient-Reported Outcomes Measurement Information System – Physical Function 10 SF: 10-item Short Form T2: Time 2
TUG TIME T1	seconds	Average time from two trials	TUG: Timed Up and Go T1: Time 1
10mWT SPEED T1	meters per second	Average speed from two trials	10mWT: 10-meter Walk Test T1: Time 1
2MWT DISTANCE T1	meters	Distance walked in 2 minutes	2MWT: 2 Minute Walk Test T1: Time 1

## Sheet: Data
ID	AGE	SEX	RACE	ETHNICITY	EMPLOYMENT	HEALTH CONDITION	MOBILITY LEVEL	ORTHOSIS TYPE	TIME BETWEEN TEST & RETEST	OPRO-M 20 SF T1	OPRO-M 20 SF T2	OPRO-M 12 SF T1	OPRO-M 12 SF T2	OPUS-LEFS T1	OPUS-LEFS T2	LEFS T1	LEFS T2	PROMIS-PF 20 SF T1	PROMIS-PF 20 SF T2	PROMIS-PF 10 SF T1	PROMIS-PF 10 SF T2	TUG TIME T1	10mWT SPEED T1	2MWT DISTANCE T1
1	32.1	Other/not specified	White	Not Hispanic/Latino	Employed	CMT	Unlimited community ambulator	Bil AFO	10.93	68	66.3	70.9	67	53.68	54.32	66	66	46.8	50.3	46.6	51.2	7.22	1.35227	174.4
2	72.27	Male	White	Not Hispanic/Latino	Unemployed	SCI	Limited community ambulator	Unil KAFO	7.02	46.8	50	46.4	49.7	52.43	51.21	37	35	38.4	38	38.5	37.8	18.675	0.603318	60
3	61.68	Male	White	Not Hispanic/Latino	Employed	SCI	Unlimited community ambulator	Unil AFO	9.6	50.9	54.6	52.1	55.4	52.43	51.21	44	48	41.1	40.6	40.1	39.3	12.615	0.953743	81.26
4	55.8	Male	White	Not Hispanic/Latino	On disability	Stroke	Home ambulator	Unil AFO	12.44	36.3	33.3	36.8	34.4	28.03	28.03	14	11	23.1	22.6	25	24.1	32.29	0.290529	34.9
5	51.99	Male	White	Not Hispanic/Latino	Student	TBI	Limited community ambulator	Bil AFO	12.03	55.5	49.5	57.1	51.3	51.21	47.63	58	53	39.3	39.7	42.6	40.9	16.01	0.861326	90
6	64.57	Female	White	Not Hispanic/Latino	Student	MD	Unlimited community ambulator	Bil AFO	7.87	39.9	41.5	40	41.9	40.51	35.99	28	24	33.1	32	31.8	32.5	14.185	0.894855	83.29
7	67.46	Female	White	Not Hispanic/Latino	Unemployed	SRNI	Unlimited community ambulator	Unil AFO	11.14	52.2	52.2	51.3	51.3	48.21	52.43	43	47	40.2	40.6	40.1	40.9	11.255	1.09409	102.69
8	72.57	Male	White	Not Hispanic/Latino	Unemployed	NTOLC	Unlimited community ambulator	Unil AFO	8.15	56	56	54.6	53.8	53.05	52.43	42	38	39.7	39.7	38.5	38.5	14.58	0.794913	93.1
9	57.93	Female	AI/AN	Not Hispanic/Latino	Unemployed	PN/FD	Home ambulator	Unil AFO	11.94	36.3	39.3	37.9	38.9	35.99	37.99	10	16	32	29.2	33.3	30.2	49.85	0.381825	36.6
10	74.67	Male	White	Not Hispanic/Latino	Unemployed	Stroke	Home ambulator	Unil AFO	7.42	43	42.5	43.7	45.5	47.04	38.64	43	21	33.1	29.6	32.5	31.8	42.56	0.269505	25.6
11	52.28	Female	White	Not Hispanic/Latino	Employed	NTOLC	Unlimited community ambulator	Unil AFO	7.36	74.9	71.1	73.8	72.2	85.02	76.69	80	69	57	54.9	55.8	53.4	7.37	1.48699	175.9
12	52.1	Male	White	Not Hispanic/Latino	Employed	SCI	Unlimited community ambulator	Unil KAFO	7.76	55.1	59.1	55.4	59.8	53.05	54.96	47	54	41.6	40.2	41.7	40.9	8.675	0.873744	111.9
13	24.87	Female	White	Not Hispanic/Latino	Employed	PN/FD	Active adult or athlete	Unil AFO	8.05	64	62.7	68.2	63.7	55.62	59.04	66	64	50.3	45.4	49.4	45.5	9.12	1.31666	176.8
14	85.11	Female	White	Not Hispanic/Latino	Unemployed	CMT	Limited community ambulator	Bil AFO	12.91	36.9	39.3	36.8	37.9	31.53	33.1	16	19	30.7	29.2	28.6	28.6	31.49	0.41511	50
15	40.81	Female	Prefer not to answer	Hispanic/Latino	Employed	Stroke	Unlimited community ambulator	Unil AFO	11.4	42.5	40.4	44.6	41.9	38.64	35.99	17	14	30.7	26.2	32.5	28.6	19.55	0.775494	89.55
16	52.58	Male	White	Not Hispanic/Latino	Employed	NTSC	Unlimited community ambulator	Unil AFO	10.21	73.5	73.5	72.2	72.2	74.89	81.46	70	77	53	54.9	51.2	55.8	8.895	1.27307	167.2
17	73.82	Male	White	Not Hispanic/Latino	Unemployed	Polio	Unlimited community ambulator	Unil KAFO	12.16	55.1	58.6	52.1	56.3	49.4	58.33	46	50	39.7	42.1	37.8	40.9	12.39	1.08873	100
18	56.76	Female	White	Not Hispanic/Latino	Homemaker	NTOLC	Unlimited community ambulator	Unil AFO	7.35	54.6	47.2	53.8	48	47.63	46.45	35	32	36.8	35.1	36.3	35.5	13.295	0.928936	110
19	49.28	Female	NH/PI	Not Hispanic/Latino	Student	LL trauma	Limited community ambulator	Unil AFO	9.68	46.8	44.9	48.9	45.5	47.04	42.33	20	24	32.4	32.4	34	32.5	10.245	0.934579	85.9
20	39.29	Female	White	Not Hispanic/Latino	Employed	Multiple (MD, CMT)	Unlimited community ambulator	Bil AFO	8.12	54.1	55.1	52.9	56.3	45.28	47.63	49	49	38	38.8	37.8	37.8	8.815	1.14943	149
21	39.87	Female	White	Not Hispanic/Latino	Student	Stroke	Home ambulator	Unil AFO	7.13	43	43.5	42.8	44.6	41.12	41.12	29	23	32.4	28.7	31.8	31	73.365	0.169276	21.42
22	65.17	Male	White	Not Hispanic/Latino	Unemployed	TBI	Unlimited community ambulator	Unil KAFO	7.8	52.2	51.3	52.9	51.3	37.99	42.33	31	31	31.6	34.8	32.5	34.8	16.485	0.878349	62.34
23	46.34	Male	Prefer not to answer	Not Hispanic/Latino	On disability	LL trauma	Unlimited community ambulator	Unil AFO	10.05	58.1	62.1	57.1	60.7	54.32	56.28	46	52	41.6	41.6	40.9	43.5	8.845	1.20919	194.9
24	49.8	Female	White	Not Hispanic/Latino	Retired	LL trauma	Unlimited community ambulator	Bil AFO	9.03	46.3	46.3	43.7	44.6	42.33	41.73	34	21	33.1	34.4	33.3	34	20.1	0.625195	90
25	64.12	Male	White	Not Hispanic/Latino	Unemployed	MS	Unlimited community ambulator	Unil AFO	10.33	60.3	61.4	58.9	58.9	55.62	59.04	47	60	40.6	44.8	40.9	43.5	13.94	0.810701	136.9
26	57.52	Female	White	Hispanic/Latino	Homemaker	TBI	Unlimited community ambulator	Unil AFO	8.94	56.5	59.7	57.1	58.9	48.81	49.4	41	45	36.8	37.6	36.3	37.8	14.255	1.04439	103.1
27	59.04	Female	White	Not Hispanic/Latino	Student	TBI	Home ambulator	Unil AFO	8.84	33.3	31.6	34.4	34.4	32.33	28.96	14	3	24.9	21.2	26	23.1	26.685	0.570613	67.62
28	65.49	Male	White	Not Hispanic/Latino	Unemployed	MD	Unlimited community ambulator	Unil AFO	10.89	48.2	45.4	48	44.6	42.92	41.12	37	34	36.3	34.8	34.8	30.2	16.1	0.697593	80
29	68.65	Female	Black/AA	Not Hispanic/Latino	Student	Stroke	Limited community ambulator	Unil AFO	7.3	39.9	46.8	40.9	46.4	39.89	39.27	21	18	30.3	32	31.8	31.8	24.295	0.552029	58.07
30	65.59	Male	White	Not Hispanic/Latino	Unemployed	Stroke	Unlimited community ambulator	Unil AFO	7.04	49.1	46.3	50.5	46.4	44.69	42.92	37	35	36.8	33.5	36.3	34	12.285	1.02775	98.4
31	57.06	Male	White	Not Hispanic/Latino	Employed	CMT	Unlimited community ambulator	Bil AFO	7.16	52.7	53.6	53.8	54.6	48.81	48.21	49	49	40.6	40.6	39.3	39.3	11.455	1.01781	110.6
32	33.99	Male	Asian	Not Hispanic/Latino	Prefer not to answer	SCI	Unlimited community ambulator	Bil AFO	7.87	53.2	51.3	52.9	51.3	51.82	51.21	47	51	39.7	38.8	38.5	37	10.655	0.888889	120
33	76.06	Male	White	Not Hispanic/Latino	Unemployed	Polio	Limited community ambulator	Unil AFO	7.82	52.7	51.3	52.1	49.7	44.1	44.69	33	38	35.1	32	34	31	17.08	0.823723	86.2
34	34.76	Male	Black/AA	Not Hispanic/Latino	Employed	Spina bifida	Unlimited community ambulator	Bil AFO	9.53	55.1	51.8	58	54.6	54.32	51.82	43	41	43.1	36.3	44.4	37	11.61	1.21212	142.4
35	61.02	Male	White	Not Hispanic/Latino	Employed	CMT	Unlimited community ambulator	Bil AFO	12.17	56	56	57.1	57.1	54.32	52.43	62	62	43.1	39.7	42.6	39.3	12.13	1.02564	142.4
36	22.15	Male	Prefer not to answer	Hispanic/Latino	Retired	TBI	Unlimited community ambulator	Unil AFO	12.14	56	50	58.9	50.5	41.7	37.34	43	37	29.4	30	31.3	30.2	13.36	0.930233	102
37	50.5	Female	White	Not Hispanic/Latino	Homemaker	Polio	Unlimited community ambulator	Unil KAFO	6.83	48.6	41.5	51.3	41.9	45.28	42.92	30	25	38.4	34.4	37.8	34.8	20.46	0.560695	65.8
38	75.1	Female	White	Not Hispanic/Latino	Unemployed	Polio	Unlimited community ambulator	Unil KAFO	10.11	48.2	47.2	48	48	43.51	41.73	34	37	38.8	36.8	38.5	37	16.175	0.879894	90
39	48.73	Female	White	Not Hispanic/Latino	Student	Stroke	Limited community ambulator	Unil KAFO	8.3	41.5	43	42.8	46.4	43.51	42.33	28	25	33.1	34.8	34.8	35.5	26.365	0.578871	53.8
40	58.21	Male	White	Not Hispanic/Latino	Employed	SCI	Unlimited community ambulator	Unil AFO	13.13	44.9	50.9	45.5	51.3	42.33	48.21	30	41	35.1	34.8	35.5	35.5	9.055	1.57729	160
41	19.37	Male	White	Hispanic/Latino	Student	Multiple (Stroke, CP)	Active adult or athlete	Unil AFO	15.73	65.5	58.1	68.2	58.9	66.34	57.64	74	71	38.8	38.4	40.9	40.9	11.675	1.64069	161
42	49.25	Female	White	Not Hispanic/Latino	Student	MD	Active adult or athlete	Bil AFO	8.37	63.3	63.3	61.7	61.7	62.04	61.27	56	56	43.1	43.1	41.7	43.5	13.085	1.73461	200
43	29.52	Female	White	Not Hispanic/Latino	Student	CP	Active adult or athlete	Unil AFO	7.02	55.5	54.6	55.4	54.6	53.05	51.21	44	40	39.3	38.8	39.3	38.5	14.7	1.35227	153
44	59.84	Male	White	Hispanic/Latino	Employed	Spina bifida	Unlimited community ambulator	Bil AFO	7.28	46.3	47.7	47.2	49.7	45.28	47.04	39	47	37.6	40.6	39.3	40.9	12.355	1.01729	98.04
45	63.47	Female	Other	Prefer not to answer	Student	Stroke	Home ambulator	Unil AFO	8.98	46.8	48.6	48	50.5	42.33	43.51	32	29	32	32	31.8	33.3	46.985	0.311429	37.86
46	66.72	Male	White	Not Hispanic/Latino	Unemployed	Stroke	Unlimited community ambulator	Unil AFO	10.25	56	54.6	55.4	53.8	49.4	50	54	52	45.4	44.8	51.2	47.9	16.575	0.854336	101.3
47	37.66	Female	White	Hispanic/Latino	Homemaker	NMD	Unlimited community ambulator	Bil AFO	7.09	52.2	51.3	51.3	52.1	44.1	44.69	43	40	38.4	37.2	37.8	35.5	14.64	0.819672	98.99
48	46.08	Female	Black/AA	Not Hispanic/Latino	Student	Congenital	Unlimited community ambulator	Unil AFO	7.16	52.2	44.9	50.5	46.4	47.04	41.12	47	33	38.8	32.7	38.5	31.8	11.33	1.10193	116.57
49	39.55	Male	Prefer not to answer	Hispanic or Latino	Student	Stroke	Unlimited community ambulator	Unil AFO	10.03	53.6	49.5	53.8	50.5	47.04	47.04	28	33	29.6	30	31	31	14.295	0.735835	74.75
50	73.92	Female	White	Not Hispanic/Latino	Unemployed	Polio	Limited community ambulator	Unil KAFO	11.53	40.4	44.5	36.8	43.7	36.67	41.12	23	30	31.2	32.7	28.6	29.4	27.735	0.500877	50
51	49.98	Male	White	Not Hispanic/Latino	Student	Other (Vascular disease)	Limited community ambulator	Unil AFO	10.37	43.5	43	42.8	43.7	38.64	41.12	27	31	30.3	28.3	28.6	27.7	15.95	0.809061	72.1
52	46.93	Male	White	Not Hispanic/Latino	Employed	LL trauma	Unlimited community ambulator	Unil AFO	7.12	71.1	70	69.5	68.2	68.35	69.45	73	73	51.5	50.3	53.4	49.4	10.08	1.30976	160
53	75.9	Male	White	Not Hispanic/Latino	Unemployed	SCI	Unlimited community ambulator	Bil AFO	7.34	53.2	54.6	52.1	52.1	46.45	47.04	45	52	38	42.6	37	42.6	11.375	1.06157	122.18
54	73.23	Male	Black/AA	Not Hispanic/Latino	Unemployed	PN/FD	Unlimited community ambulator	Bil AFO	12.98	51.8	44.9	50.5	43.7	43.51	37.99	28	20	32.4	27.9	31.8	27.7	13.085	0.832986	91.21
55	48.99	Female	White	Not Hispanic/Latino	Student	NTSC	Unlimited community ambulator	Unil AFO	10.99	46.8	45.9	45.5	47.2	44.1	44.69	30	34	32	31.6	31	31.8	11.09	0.890869	84.06
56	46.24	Male	White	Not Hispanic/Latino	Student	MD	Unlimited community ambulator	Bil AFO	7.21	56	53.2	59.8	54.6	47.04	42.33	46	47	33.9	32.7	37	35.5	8.63	1.31148	150
57	51.3	Male	White	Not Hispanic/Latino	Employed	CMT	Active adult or athlete	Bil AFO	9.54	53.2	49.1	53.8	48.9	47.63	45.28	49	38	38	34.4	39.3	36.3	8.57	1.1919	120.33
58	59.89	Male	Black/AA	Not Hispanic/Latino	Employed	PN/FD	Unlimited community ambulator	Unil AFO	9.23	58.1	58.1	58	58	59.77	56.28	58	52	43.7	42.1	43.5	42.6	11.48	1.2012	130
59	57.65	Male	White	Not Hispanic/Latino	Student	Multiple (Stroke, tumor)	Limited community ambulator	Unil KAFO	9.12	44.9	51.3	42.8	52.1	46.45	50	40	40	39.3	37.2	37	36.3	18.79	0.678426	62.4
60	60.42	Male	White	Not Hispanic/Latino	Employed	SCI	Limited community ambulator	Unil AFO	9.22	44.5	43	44.6	42.8	41.12	37.34	24	33	31.6	32.7	31.8	32.5	32.33	0.56101	61
61	42.19	Male	White	Not Hispanic/Latino	Retired	CP	Active adult or athlete	Unil AFO	7.03	52.2	44.9	50.5	44.6	45.28	39.89	33	31	31.6	33.1	32.5	34	8.64	1.54321	160.4
62	61.03	Female	Black/AA	Not Hispanic/Latino	Employed	PN/FD	Unlimited community ambulator	Unil AFO	8.6	72.3	68.9	72.2	69.5	61.27	64.53	69	73	53	54.9	53.4	53.4	8.86	1.36986	159.2
63	71.75	Female	White	Prefer not to answer	Homemaker	Other (Diabetes)	Limited community ambulator	Unil AFO	9.83	48.6	51.3	48	50.5	44.1	45.28	32	33	37.2	39.3	37.8	39.3	12.335	0.866927	81.5
64	37.23	Female	White	Not Hispanic/Latino	Employed	LL trauma	Active adult or athlete	Unil AFO	8.76	76.7	76.7	75.7	75.7	78.82	74.89	73	70	54.9	57	61.9	61.9	8.95	1.16686	125.5
65	69.39	Female	White	Prefer not to answer	Unemployed	NTOLC	Home ambulator	Unil KAFO	12.81	38.2	38.2	40.9	41.9	39.27	37.99	36	32	34.8	33.9	33.3	31.8	29.515	0.577034	53
66	23.29	Female	Asian	Hispanic or Latino	Employed	SCI	Unlimited community ambulator	AFO/KAFO	8.72	45.9	42	46.4	41.9	47.04	42.33	38	33	36.8	33.5	34	31.8	23.72	0.730994	61
67	24.5	Female	White	Not Hispanic/Latino	Employed	LL trauma	Active adult or athlete	Unil AFO	11.18	59.1	58.1	59.8	59.8	62.85	62.04	62	64	47.5	44.8	46.6	44.4	10.245	1.1236	119
68	61.11	Female	White	Not Hispanic/Latino	Homemaker	MS	Unlimited community ambulator	Unil AFO	10.4	50.4	47.2	52.9	48.9	44.69	40.51	46	37	35.5	31.6	37.8	34.8	15.015	0.76365	86
69	20.03	Female	White	Not Hispanic/Latino	On disability	Spina bifida	Limited community ambulator	AFO/KAFO	10.11	44	41.5	43.7	45.5	48.81	44.1	45	40	38.4	35.9	40.9	38.5	27.145	0.356062	51.2
70	81.23	Male	White	Not Hispanic/Latino	Unemployed	PN/FD	Active adult or athlete	Unil AFO	7.04	65.5	61.4	64.7	61.7	59.77	58.33	60	58	44.8	44.8	44.4	45.5	9.205	1.42552	126.42
71	30.16	Female	Asian	Not Hispanic/Latino	Employed	Spina bifida	Unlimited community ambulator	Bil AFO	10.09	40.4	39.3	40	38.9	34.58	35.99	20	18	32.7	32	31.8	31.8	12.645	0.896861	92.2
72	35.67	Male	White	Not Hispanic/Latino	Employed	SCI	Active adult or athlete	Unil AFO	10.03	57	58.1	57.1	60.7	57.64	55.62	53	51	43.1	42.6	42.6	42.6	10.885	1.31492	130
73	65.35	Male	Prefer not to answer	Prefer not to answer	Student	Multiple (Diabetes, NTOLC)	Active adult or athlete	Unil AFO	8.14	59.7	52.7	58	51.3	55.62	43.51	49	35	40.6	38	39.3	34.8	9.59	1.4652	124
74	26.83	Female	White	Not Hispanic/Latino	Employed	CP	Active adult or athlete	Unil AFO	7.03	68	66.3	70.9	68.2	64.53	64.53	70	66	50.3	46.8	51.2	47.9	6.485	1.46199	171.3
75	29.59	Female	White	Not Hispanic/Latino	Employed	NTOLC	Active adult or athlete	Unil AFO	7.11	71.1	72.3	75.7	75.7	73.31	76.69	73	71	51.5	50.3	53.4	51.2	7.07	1.38026	200
76	43.05	Male	Multiple	Hispanic/Latino	Student	Other (CRPS)	Active adult or athlete	Unil AFO	8.95	74.9	64.7	78.9	67	65.42	59.04	73	53	50.3	43.7	49.4	43.5	7.42	1.62075	230
77	71.92	Male	White	Not Hispanic/Latino	Unemployed	Other (Heart failure)	Home ambulator	Bil AFO	7.06	43.5	41	43.7	42.8	39.27	40.51	25	27	29.6	30	28.6	26	16.805	0.896861	73.6
78	35.82	Female	White	Not Hispanic/Latino	Employed	Spina bifida	Active adult or athlete	Unil AFO	7.05	64	67.1	63.7	67	63.67	66.34	66	65	48.3	46.1	47.9	46.6	7.455	1.41443	180
79	56.31	Female	White	Not Hispanic/Latino	Student	Multiple (Stroke, SCI)	Unlimited community ambulator	Unil AFO	7.36	36.3	42.5	36.8	42.8	33.1	38.64	11	15	26.7	29.6	27.7	29.4	22.83	0.554785	50
80	60.1	Female	White	Not Hispanic/Latino	Student	NTOLC	Home ambulator	Bil AFO	9.57	46.3	47.7	45.5	47.2	42.33	42.92	43	38	35.9	36.3	35.5	35.5	19.145	0.641849	62.5
81	53.29	Female	Asian	Not Hispanic/Latino	Employed	Other (DWS)	Home ambulator	Unil AFO	12.16	55.1	55.5	55.4	55.4	50.6	48.21	57	52	41.1	39.7	41.7	40.1	32.165	0.543036	72.1
82	39.49	Female	White	Not Hispanic/Latino	Employed	LL trauma	Active adult or athlete	Unil AFO	9.11	64.7	63.3	63.7	63.7	62.85	62.85	59	59	46.1	44.2	47.9	44.4	7.515	1.55885	189.3
83	53.89	Female	White	Not Hispanic/Latino	Employed	Other (Necrosis)	Active adult or athlete	Unil AFO	8.22	73.5	74.9	73.8	73.8	85.02	85.02	76	75	54.9	51.5	55.8	53.4	8.34	1.62206	183.1
84	59.39	Male	White	Not Hispanic/Latino	Unemployed	PN/FD	Home ambulator	Unil AFO	8.11	43.5	41.5	42.8	40.9	37.34	34.58	17	14	28.3	25.8	27.7	25	29.845	0.63857	60.1
85	74.83	Female	White	Not Hispanic/Latino	Prefer not to answer	Stroke	Limited community ambulator	Unil AFO	13.14	45.4	41.5	48	44.6	40.51	37.34	37	15	27.1	21.7	28.6	18.3	25.525	0.279252	30.4
86	74.48	Female	White	Not Hispanic/Latino	Unemployed	Other (Pressure wound)	Limited community ambulator	Unil AFO	10.81	56.5	53.2	58.9	55.4	49.4	45.28	50	44	40.2	36.8	40.1	35.5	20.515	0.633312	81.5
87	65.18	Male	White	Not Hispanic/Latino	Student	CMT	Limited community ambulator	Bil AFO	11.8	55.5	49.5	53.8	47.2	50	42.92	37	32	36.8	35.1	37.8	35.5	12.92	0.98912	100
88	36.79	Male	Multiple	Not Hispanic/Latino	Employed	CP	Home ambulator	Bil AFO	9.22	46.8	46.3	47.2	47.2	45.86	40.51	35	33	27.5	29.2	27.7	32.5	35.1	0.43802	40
89	60.94	Male	White	Not Hispanic/Latino	Employed	SRNI	Limited community ambulator	Unil AFO	8.32	59.1	57.6	58.9	59.8	59.8	60.51	58	52	44.2	44.2	42.6	44.4	12.155	1.23533	92.7
90	67.22	Female	White	Not Hispanic/Latino	Unemployed	LL trauma	Unlimited community ambulator	Unil AFO	7.21	60.8	60.3	62.7	63.7	54.96	54.96	56	59	44.8	42.6	46.6	43.5	9.025	1.70648	191.6
91	38.98	Female	Other	Not Hispanic/Latino	On disability	NMD	Limited community ambulator	Bil AFO	14.36	43	42	44.6	42.8	39.89	42.92	41	33	32.4	31.6	32.5	33.3	14.685	0.838926	97.5
92	79.16	Male	White	Not Hispanic/Latino	Unemployed	PN/FD	Unlimited community ambulator	Unil AFO	8.27	60.3	62.1	60.7	61.7	53.05	54.96	58	66	43.7	43.1	43.5	41.7	10.04	0.945626	113.78
93	39.58	Male	White	Not Hispanic/Latino	Student	NMD	Limited community ambulator	Bil AFO	10.77	45.4	44	40.9	40.9	37.99	33.1	20	17	27.5	27.1	26.9	25	30.59	0.550661	53.82
94	67.52	Male	White	Not Hispanic/Latino	Unemployed	Multiple (TBI, NMD)	Limited community ambulator	Bil AFO	8.05	51.3	51.3	50.5	52.1	47.04	42.92	38	34	38.4	36.3	39.3	36.3	11.2	0.795862	73.77
95	59.43	Female	White	Not Hispanic/Latino	Unemployed	NTOLC	Unlimited community ambulator	Unil AFO	7.3	50.9	50.4	49.7	50.5	50.6	51.21	39	34	38.8	38	37.8	37	10.6	1.02249	110
96	62.21	Female	White	Not Hispanic/Latino	Employed	MS	Unlimited community ambulator	Unil AFO	9.12	50.4	50	48	48.9	43.51	42.33	41	34	35.9	34.4	35.5	34.8	8.985	1.07933	108.4
97	35.93	Male	White	Not Hispanic/Latino	Employed	CMT	Unlimited community ambulator	Bil AFO	8.04	58.1	58.1	58	58	50.6	50.6	54	49	39.3	38.8	38.5	40.9	10.63	1.0627	115.5
98	71.22	Female	White	Not Hispanic/Latino	Unemployed	SRNI	Limited community ambulator	Unil AFO	7.18	42	45.9	40.9	45.5	42.92	45.86	32	27	34.4	33.9	34.8	34	18.33	0.702494	65.31
99	76.37	Male	White	Not Hispanic/Latino	Unemployed	Stroke	Limited community ambulator	Unil AFO	7.85	45.4	44.9	44.6	43.7	41.12	41.12	28	24	34.4	38	35.5	37	16.02	0.754148	72.68
100	39.37	Male	White	Not Hispanic/Latino	Employed	SCI	Unlimited community ambulator	Unil AFO	8.74	68	65.5	68.2	68.2	67.32	60.51	56	61	47.3	45.4	46.6	45.5	10.95	1.20482	115.7
101	25.36	Male	Asian	Not Hispanic/Latino	Student	PN/FD	Unlimited community ambulator	Bil AFO	11.53	46.8	44.5	44.6	42.8	41.12	41.12	25	26	28.7	32	26	30.2	10.3	1.33958	114.2
102	23.07	Male	White	Not Hispanic/Latino	Employed	Stroke	Unlimited community ambulator	Unil AFO	13.13	62.7	61.4	63.7	60.7	78.82	69.45	60	56	44.2	42.1	47.9	44.4	8.945	1.34048	139.4
103	59.99	Male	White	Not Hispanic/Latino	Employed	CMT	Unlimited community ambulator	Bil AFO	8.46	73.5	74.9	72.2	73.8	71.9	70.63	74	73	53	50.3	53.4	49.4	8.245	1.6129	150
104	55.65	Female	White	Not Hispanic/Latino	Student	Stroke	Limited community ambulator	Unil AFO	10.57	58.6	58.6	59.8	58.9	56.95	54.32	51	58	40.6	39.7	42.6	40.9	13.18	1.18064	109.7
